# Supplementary material for: The Multiple Effects of RE Element Addition in Non-Oriented Silicon Steel
Source: Materials (Basel). 2025 Jan 16;18(2):401. doi: 10.3390/ma18020401 (PMC11766840; doi:10.3390/ma18020401)
Supplement: Supplementary file 1 [file materials-18-00401-s001.zip]

Archive with 1 entries (1 files):
- materials-3359054-supplementary.pdf
